# Supplementary material for: First Record of Ixodes ariadnae (Acari: Ixodidae) in Slovakia
Source: Animals (Basel). 2026 Jan 27;16(3):391. doi: 10.3390/ani16030391 (PMC12897055; doi:10.3390/ani16030391)
Supplement: Supplementary file 1 [file animals-16-00391-s001.zip]

Archive with 3 entries (3 files):
- Supplementary File S1. COI multiple sequence alignment used for phylogenetic analysis.fasta
- Supplementary File S2. 16S rDNA multiple sequence alignment used for phylogenetic analysis.fasta
- Supplementary Material.pdf
