# Supplementary material for: First Record of Ixodes ariadnae (Acari: Ixodidae) in Slovakia
Source: Animals (Basel). 2026 Jan 27;16(3):391. doi: 10.3390/ani16030391 (PMC12897055; doi:10.3390/ani16030391)
Supplement: Supplementary file 1 [file animals-16-00391-s001.zip › Supplementary File S1. COI multiple sequence alignment used for phylogenetic analysis.fasta]

>Dermacentor reticulatus Russia (OR936118)
CTTATTCGAATAGAACTCAGCCAGCCTGGTACATTAATTGGAAATGATCAAATTTATAATGTAATTGTTACTGCTCATGCCTTTATTATAATTTTCTTTATAGTAATACCTATTATAATTGGAGGGTTCGGAAACTGACTAGTTCCAATCATATTAGGTGCTCCAGATATAGCTTTCCCACGAATAAATAACATAAGATTCTGATTACTCCCACCTTCATTATTCTTGTTGGTTAATTCCTCTTTAATTGAATCAGGAGCAGGAACCGGATGAACAGTTTACCCTCCTTTATCCTCTAATCTATCACACTATGGTCCTTCAGTAGATTTAGCAATTTTCTCTCTTCATTTAGCAGGAGCATCATCTATTTTAGGGGCAATTAATTTTATTACCACAATTATTAATATACGATCAATCGGAATAACACTTGAACGAATACCCTTATTTGTATGATCAGTACTAATTACTGCAATTTTACTTTTACTTTCTTTACCTGTTTTAGCAGGTGCAATTACTATATTACTAACTGATCGAAATTTTAATACATCATTCTTTGATCCTTCAGGAGGGGGAGATCCAATTTTATATCAACA
>Ixodes ariadnae Belgium (KX375410)
TTAATTCGGACTGAATTAGGCCAACCAGGATCCCTAATCGGAAATGATCAAATTTATAATGTTATTGTAACAGCCCATGCATTTATTATAATTTTCTTCATAGTTATACCAATTATAATCGGAGGTTTTGGAAATTGATTAATTCCATTAATATTAGGAGCACCAGATATAGCTTTCCCACGAATAAATAATCTAAGATTTTGACTTTTACCCCCATCTATTTTCCTTTTATTAAACTCTTCCTTAGTAGAAAGAGGAGCTGGTACTGGATGAACAGTATACCCCCCTCTATCAGCTAATATTTCCCATTCTGGATCTTCAGTTGACATAGCAATTTTTTCATTACACTTAGCAGGAATCTCTTCTATTTTAGGAGCTATTAATTTCATCACAACAATTATCAATATACGATCATCAGGAATAAGCTTAGAACGTATACCCCTCTTCGTATGATCAGTTCTAATTACAGCAGTGCTCCTTCTTCTCTCTTTACCAGTTCTTGCGGGCGCAATTACTATACTATTAACAGACCGAAATTTTAACACGTCATTTTTTGATCCATCAGGTGGTGGCGATCCTATCTTATACCAACA
>Ixodes ariadnae Germany (KR093169)
TTAATTCGGACTGAATTAGGCCAACCAGGATCCCTAATCGGAAATGATCAAATTTATAATGTTATTGTAACAGCCCATGCATTTATTATAATTTTCTTCATAGTTATACCAATTATAATCGGAGGTTTTGGAAATTGATTAATTCCATTAATATTAGGAGCACCAGATATAGCTTTCCCACGAATAAATAATCTAAGATTTTGACTTTTACCCCCATCTATTTTCCTTTTATTAAACTCTTCCTTAGTAGAAAGAGGAGCTGGTACTGGATGAACAGTATACCCCCCTCTATCAGCTAATATTTCCCATTCTGGATCTTCAGTTGACATAGCAATTTTTTCATTACACTTAGCAGGAATCTCTTCTATTTTAGGAGCTATTAATTTCATCACAACAATTATCAATATACGATCATCAGGAATAAGCTTAGAACGTATACCCCTCTTCGTATGATCAGTTCTAATTACAGCAGTGCTCCTTCTTCTCTCTTTACCAGTTCTTGCGGGCGCAATTACTATACTATTAACAGACCGAAATTTTAACACGTCATTTTTTGATCCATCAGGTGGTGGCGATCCTATCTTATACCAACA
>Ixodes ariadnae Hungary (KJ490306)
TTAATTCGGACTGAATTAGGCCAACCAGGATCCCTAATCGGAAATGATCAAATTTATAATGTTATTGTAACAGCCCATGCATTTATTATAATTTTCTTCATAGTTATACCAATTATAATCGGAGGTTTTGGAAATTGATTAATTCCATTAATATTAGGAGCACCAGATATAGCTTTCCCACGAATAAATAATCTAAGATTTTGACTTTTACCCCCATCTATTTTCCTTTTATTAAACTCTTCCTTAGTAGAAAGAGGAGCTGGTACTGGATGAACAGTATACCCCCCTCTATCAGCTAATATTTCCCATTCTGGATCTTCAGTTGACATAGCAATTTTTTCATTACACTTAGCAGGAATCTCTTCTATTTTAGGAGCTATTAATTTCATCACAACAATTATCAATATACGATCATCAGGAATAAGCTTAGAACGTATACCCCTCTTCGTATGATCAGTTCTAATTACAGCAGTGCTCCTTCTTCTCTCTTTACCAGTTCTTGCGGGCGCAATTACTATACTATTAACAGACCGAAATTTTAACACGTCATTTTTTGATCCATCAGGTGGTGGCGATCCTATCTTATACCAACA
>Ixodes ariadnae Hungary (KR902767)
TTAATTCGGACTGAATTAGGCCAACCAGGATCCCTAATCGGAAATGATCAAATTTATAATGTTATTGTAACAGCCCATGCATTTATTATAATTTTCTTCATAGTTATACCAATTATAATCGGAGGTTTTGGAAATTGATTAATTCCATTAATATTAGGAGCACCAGATATAGCTTTCCCACGAATAAATAATCTAAGATTTTGACTTTTACCCCCATCTATTTTCCTTTTATTAAACTCTTCCTTAGTAGAAAGAGGAGCTGGTACTGGATGAACAGTATACCCCCCTCTATCAGCTAATATTTCCCATTCTGGATCTTCAGTTGACATAGCAATTTTTTCATTACACTTAGCAGGAATCTCTTCTATTTTAGGAGCTATTAATTTCATCACAACAATTATCAATATACGATCATCAGGAATAAGCTTAGAACGTATACCCCTCTTCGTATGATCAGTTCTAATTACAGCAGTGCTCCTTCTTCTCTCTTTACCAGTTCTTGCGGGCGCAATTACTATACTATTAACAGACCGAAATTTTAACACGTCATTTTTTGATCCATCAGGTGGTGGCGATCCTATCTTATACCAACA
>Ixodes ariadnae Japan (LC769937)
TTAATTCGGACTGAATTAGGCCAACCAGGATCCCTAATCGGAAATGATCAAATTTATAATGTTATTGTAACAGCCCATGCATTTATTATAATTTTCTTCATAGTTATACCAATTATAATCGGAGGTTTTGGAAATTGATTAATTCCATTAATATTAGGAGCACCAGATATAGCTTTCCCACGAATAAATAATCTAAGATTTTGACTTTTACCCCCATCTATTTTCCTTTTATTAAACTCTTCCTTAGTAGAAAGAGGAGCTGGTACTGGATGAACAGTATACCCCCCTCTATCAGCTAATATTTCCCATTCTGGATCTTCAGTTGACATAGCAATTTTTTCATTACACTTAGCAGGAATCTCTTCTATTTTAGGAGCTATTAATTTCATCACAACAATTATCAATATACGATCATCAGGAATAAGCTTAGAACGTATACCCCTCTTCGTATGATCAGTTCTAATTACAGCAGTGCTCCTTCTTCTCTCTTTACCAGTTCTTGCGGGCGCAATTACTATACTATTAACAGACCGAAATTTTAACACGTCATTTTTTGATCCATCAGGTGGTGGCGATCCTATCTTATACCAACA
>Ixodes ariadnae Slovakia (PX474682)
TTAATTCGGACTGAATTAGGCCAACCAGGATCCCTAATCGGAAATGATCAAATTTATAATGTTATTGTAACAGCCCATGCATTTATTATAATTTTCTTCATAGTTATACCAATTATAATCGGAGGTTTTGGAAATTGATTAATTCCATTAATATTAGGAGCACCAGATATAGCTTTCCCACGAATAAATAATCTAAGATTTTGACTTTTACCCCCATCTATTTTCCTTTTATTAAACTCTTCCTTAGTAGAAAGAGGAGCTGGTACTGGATGAACAGTATACCCCCCTCTATCAGCTAATATTTCCCATTCTGGATCTTCAGTTGACATAGCAATTTTTTCATTACACTTAGCAGGAATCTCTTCTATTTTAGGAGCTATTAATTTCATCACAACAATTATCAATATACGATCATCAGGAATAAGCTTAGAACGTATACCCCTCTTCGTATGATCAGTTCTAATTACAGCAGTGCTCCTTCTTCTCTCTTTACCAGTTCTTGCGGGCGCAATTACTATACTATTAACAGACCGAAATTTTAACACGTCATTTTTTGATCCATCAGGTGGTGGCGATCCTATCTTATACCAACA
>Ixodes ariadnae Turkey (ON527573)
TTAATTCGGACTGAATTAGGCCAACCAGGATCCCTAATCGGAAATGATCAAATTTATAATGTTATTGTAACAGCCCATGCATTTATTATAATTTTCTTCATAGTTATACCAATTATAATCGGAGGTTTTGGAAATTGATTAATTCCATTAATATTAGGAGCACCAGATATAGCTTTCCCACGGATAAATAATCTAAGATTTTGACTTTTACCCCCATCTATTTTCCTTTTATTAAACTCTTCCTTAGTAGAAAGAGGAGCTGGTACTGGATGAACAGTATACCCCCCTCTATCAGCTAATATTTCCCATTCTGGATCTTCAGTTGACATAGCAATTTTTTCATTACACTTAGCAGGAATCTCTTCTATTTTAGGAGCTATTAATTTCATCACAACAATTATCAATATACGATCATCAGGAATAAGCTTAGAACGTATACCCCTCTTCGTGTGATCAGTTCTAATTACAGCAGTGCTCCTTCTTCTCTCTTTACCAGTTCTTGCGGGCGCAATTACTATACTATTAACAGACCGAAATTTTAACACGTCATTTTTTGATCCATCAGGTGGTGGCGATCCTATCTTATACCAACA
>Ixodes canisuga China (MT890498)
TTAATTCGTACTGAATTAGGACAACCAGGATCTTTAATTGGAAATGATCAAATTTATAATGTTATTGTAACAGCCCATGCATTTATTATAATTTTCTTTATAGTTATACCAGTAATAATTGGAGGTTTTGGAAATTGATTAATCCCATTAATACTAGGGGCACCAGATATAGCTTTTCCTCGAATAAATAATCTTAGATTTTGACTTTTACCCCCTTCAATTTTTCTATTATTAAACTCCTCATTAGTAGAGAGAGGAGCTGGTACAGGTTGAACAGTATACCCCCCACTATCAGCTAACATTTCCCATTCTGGAGCTTCAGTTGATATAGCAATTTTTTCTCTTCACTTAGCGGGAATCTCTTCTATTTTAGGGGCTATTAATTTTATTACTACAATTATTAATATACGATCTCCAGGAATAACTCTAGAACGAATACCTCTTTTTGTATGATCAGTTTTAATTACAGCAATTCTTCTTCTTCTATCTTTACCAGTTCTTGCAGGTGCAATTACTATATTATTAACAGACCGAAATTTTAATACATCATTTTTTGACCCTTCGGGAGGGGGTGATCCTATTCTTTATCAACA
>Ixodes canisuga UK (KY962048)
TTAATTCGTACTGAATTAGGACAACCAGGATCTTTAATTGGAAATGATCAAATTTATAATGTTATTGTAACAGCCCATGCATTTATTATAATTTTCTTTATAGTTATACCAGTAATAATTGGAGGTTTTGGAAATTGATTAATCCCATTAATACTAGGGGCACCAGATATAGCTTTTCCTCGAATAAATAATCTTAGATTTTGACTTTTACCCCCTTCAATTTTTCTATTATTAAACTCCTCATTAGTAGAGAGAGGAGCTGGTACAGGTTGGACAGTATATCCCCCACTATCAGCTAACATTTCCCATTCTGGAGCTTCAGTTGATATAGCAATTTTTTCTCTTCACTTAGCAGGAATCTCTTCTATTTTAGGGGCTATTAATTTTATTACTACAATTATTAATATACGATCTCCAGGAATAACTCTAGAACGAATACCTCTTTTTGTATGATCAGTTTTAATTACAGCAATTCTTCTTCTTCTATCTTTACCAGTTCTTGCAGGTGCAATTACTATATTATTAACAGACCGAAATTTTAATACATCATTTTTTGACCCTTCGGGAGGGGGTGATCCTATTCTTTATCAACA
>Ixodes canisuga UK (PP978625)
TTAATTCGTACTGAATTAGGACAACCAGGATCTTTAATTGGAAATGATCAAATTTATAATGTTATTGTAACAGCCCATGCATTTATTATAATTTTCTTTATAGTTATACCAGTAATAATTGGAGGTTTTGGAAATTGATTAATCCCATTAATACTAGGGGCACCAGATATAGCTTTTCCTCGAATAAATAATCTTAGATTTTGACTTTTACCCCCTTCAATTTTTCTATTATTAAACTCCTCATTAGTAGAGAGAGGAGCTGGTACAGGTTGGACAGTATATCCCCCACTATCAGCTAACATTTCCCATTCTGGAGCTTCAGTTGATATAGCAATTTTTTCTCTTCACTTAGCAGGAATCTCTTCTATTTTAGGGGCTATTAATTTTATTACTACAATTATTAATATACGATCTCCAGGAATAACTCTAGAACGAATACCTCTTTTTGTATGATCAGTTTTAATTACAGCAATTCTTCTTCTTCTATCTTTACCAGTTCTTGCAGGTGCAATTACTATATTATTAACAGACCGAAATTTTAATACATCATTTTTTGACCCTTCGGGAGGGGGTGATCCTATTCTTTATCAACA
>Ixodes canisuga UK (PP978675)
TTAATTCGTACTGAATTAGGACAACCAGGATCTTTAATTGGAAATGATCAAATTTATAATGTTATTGTAACAGCCCATGCATTTATTATAATTTTCTTTATAGTTATACCAGTAATAATTGGAGGTTTTGGAAATTGATTAATCCCATTAATACTAGGGGCACCAGATATAGCTTTTCCTCGAATAAATAATCTTAGATTTTGACTTTTACCCCCTTCAATTTTTCTTTTATTAAACTCATCATTAGTAGAGAGAGGAGCTGGTACAGGTTGGACAGTATATCCCCCACTATCAGCTAACATTTCCCATTCTGGAGCTTCAGTTGATATAGCAATTTTTTCCCTTCACTTAGCAGGAATCTCTTCTATTTTAGGGGCTATTAATTTTATTACTACAATTATTAATATACGATCTCCAGGAATAACTCTAGAACGAATACCTCTTTTTGTATGATCAGTTTTAATTACAGCAATTCTTCTTCTTCTATCTTTACCAGTTCTTGCAGGTGCAATTACTATATTATTAACAGACCGAAATTTTAATACATCATTTTTTGACCCTTCGGGAGGGGGTGATCCTATTCTTTATCAACA
>Ixodes fujitai Japan (LC769934)
TTAATTCGAACTGAATTAGGTCAACCAGGATCACTAATTAGGAATGATCAAATTTACAATGTAATTGTAACAGCCCACGCATTTATTATAATCTTCTTTATAGTTATACCAATCATGATCGGAGGATTTGGTAATTGATTAATCCCATTAATATTAGGAGCACCAGATATAGCTTTTCCACGAATAAACAATCTAAGATTTTGACTATTACCACCATCTATTTTTCTTTTATTAAACTCTTCCTTAGTAGAGATAGGAGCTGGTACTGGATGAACAGTATATCCCCCTCTATCAGCTAACATTTCCCATTCAGGGGCTTCAGTTGATATAGCCATTTTTTCTTTACACTTAGCAGGAATCTCTTCTATCTTAGGAGCTATTAATTTCATTACAACAATTATCAATATACGATCACCAGGAATAAGATTAGAGCGAATACCTCTTTTCGTATGATCTGTTCTAATTACAGCAATTCTACTTATTCTATCTTTACCTGTTTTAGCAGGAGCAATTACTATATTATTAACAGATCGAAATTTTAATACGTCATTTTTTGACCCTTCAGGCGGAGGAGACCCAATCTTATATCAACA
>Ixodes fujitai Japan (LC769954)
TTAATTCGAACTGAATTAGGTCAACCAGGATCACTAATTAGGAATGATCAAATTTACAATGTAATTGTAACAGCCCACGCATTTATTATAATCTTCTTTATAGTTATACCAATCATGATCGGAGGATTTGGTAATTGATTAATCCCATTAATATTAGGAGCACCAGATATAGCTTTTCCACGAATAAACAATCTAAGATTTTGACTATTACCACCATCTATTTTTCTTTTATTAAACTCTTCCTTAGTAGATATAGGAGCTGGTACTGGATGAACAGTATATCCCCCTCTATCAGCTAACATTTCCCATTCAGGGGCTTCAGTTGATATAGCCATTTTTTCTTTACACTTAGCAGGAATCTCTTCTATCTTAGGAGCTATTAATTTCATTACAACAATTATCAATATACGATCATCAGGAATAAGATTAGAGCGAATACCTCTTTTCGTATGATCTGTTCTAATTACAGCAATTCTACTTATTCTATCTTTACCTGTTTTAGCAGGAGCAATTACTATATTATTAACAGATCGAAATTTTAATACGTCATTTTTTGACCCTTCAGGCGGAGGAGACCCAATCTTATATCAACA
>Ixodes hexagonus Portugal (OR392448)
TTAATCCGAACTGAGTTAGGTCAGCCCGGATCTTTAATTGGAAACGACCAAATCTATAATGTTATTGTAACAGCTCACGCATTTATTATAATTTTCTTTATAGTTATACCTGTTATAATTGGGGGTTTTGGAAATTGACTTGTTCCATTAATACTTGGAGCACCTGATATAGCCTTTCCTCGAATAAATAATCTCAGATTTTGACTATTACCCCCATCCATTTTTCTTCTCTTAAATTCCTCTCTAGTAGAGGGGGGAGCTGGTACAGGATGAACCGTTTACCCCCCTTTATCAGCTAATATCTCCCATTCAGGGGCATCAGTAGATATAGCAATTTTCTCCCTTCACCTCGCGGGTATTTCCTCAATTCTAGGCGCTATTAATTTCATCACCACAATTATCAACATACGTTCTCCCGGGATAACCTTAGAACGAATACCTCTATTTGTATGATCTGTATTTATTACAGCAATTTTACTTCTTCTATCATTACCAGTTTTAGCAGGAGCAATCACTATACTCCTAACTGACCGAAATTTTAATACATCATTTTTTGACCCTTCAGGGGGAGGAGACCCCATTCTTTACCAACA
>Ixodes hexagonus Spain (OR139948)
TTAATCCGAACTGAGTTAGGTCAGCCCGGATCTTTAATTGGAAACGACCAAATCTATAATGTTATTGTAACAGCTCACGCATTTATTATAATTTTCTTTATAGTTATACCTGTTATAATTGGGGGTTTTGGAAATTGACTTGTTCCATTAATACTTGGAGCACCTGATATAGCCTTTCCTCGAATAAATAATCTCAGATTTTGACTATTACCCCCATCCATTTTTCTTCTCTTAAATTCCTCTCTAGTAGAGGGGGGAGCTGGTACAGGATGAACCGTTTACCCCCCTTTATCAGCTAATATCTCCCATTCAGGGGCATCAGTAGATATAGCAATTTTCTCCCTTCACCTCGCGGGTATTTCCTCAATTCTAGGCGCTATTAATTTCATCACCACAATTATCAACATACGTTCTCCTGGGATAACCTTAGAACGAATACCTCTATTTGTATGATCTGTATTTATTACAGCAATTTTACTTCTTCTATCATTACCAGTTTTAGCAGGAGCAATCACTATACTCCTAACTGACCGAAATTTTAATACATCATTTTTTGACCCTTCAGGGGGAGGAGACCCCATTCTTTACCAACA
>Ixodes hexagonus United Kingdom (PP982737)
TTAATCCGAACTGAGTTAGGTCAGCCCGGATCCTTAATTGGAAACGACCAAATCTATAATGTTATTGTAACAGCTCACGCATTTATTATAATTTTCTTTATAGTTATACCTGTTATAATTGGGGGTTTTGGAAATTGACTTGTTCCATTAATACTTGGAGCACCTGATATAGCCTTTCCTCGAATAAATAATCTCAGATTTTGACTATTACCCCCATCCATTTTTCTTCTCTTAAATTCCTCTCTAGTAGAGGGGGGAGCTGGTACAGGATGAACCGTTTACCCCCCTTTATCAGCTAATATCTCCCATTCAGGGGCATCAGTAGATATAGCAATTTTCTCCCTTCACCTCGCGGGTATTTCCTCAATTCTAGGCGCTATTAATTTCATCACCACAATTATCAACATACGTTCTCCCGGAATAACCTTAGAACGAATACCTCTATTTGTATGATCTGTATTTATTACAGCAATTTTACTTCTTCTATCATTACCAGTTTTAGCAGGAGCAATCACTATACTCCTAACTGACCGAAATTTTAATACATCATTTTTTGACCCTTCAGGGGGAGGAGACCCCATTCTTTACCAACA
>Ixodes nipponrhinolophi Japan (LC769935)
TTAATCCGAACTGAATTGGGACAACCGGGGTCCTTAATTGGAAATGATCAAATTTACAACGTTATTGTAACAGCCCATGCATTTATTATAATTTTTTTCATAGTTATACCTATCATAATTGGGGGCTTTGGCAATTGACTAATCCCATTAATATTAGGAGCACCAGACATAGCTTTCCCGCGAATAAATAACTTAAGATTTTGACTTTTACCCCCCTCTATTTTTCTATTATTAAATTCTTCCTTAATTGATAGGGGAGCAGGGACCGGATGAACTGTATACCCCCCTCTATCGGCTAATATTTCTCATTCTGGAGCTTCAGTTGACATGGCAATTTTTTCTCTGCATTTAGCAGGAATCTCTTCTATTTTAGGAGCTATCAATTTTATCACAACAATTATTAATATACGATCCCCCGGTATAAGATTAGAACGAATACCTCTATTCGTGTGATCAGTCCTAATCACAGCGATTCTTCTTCTTCTCTCCCTCCCTGTTCTTGCCGGAGCAATCACCATACTATTAACAGATCGAAATTTTAACACATCATTTTTTGACCCTTCGGGTGGAGGGGATCCTATTCTATACCAACA
>Ixodes nipponrhinolophi Japan (LC769952)
TTAATCCGAACTGAATTGGGCCAACCGGGGTCCTTAATTGGAAATGATCAAATTTACAACGTTATTGTAACAGCCCATGCATTTATTATAATTTTTTTCATAGTTATACCTATCATAATTGGGGGCTTTGGCAATTGACTAATCCCATTAATATTAGGAGCACCAGACATAGCTTTCCCGCGAATAAATAACTTAAGATTTTGACTTTTACCCCCCTCTATTTTTCTATTATTAAATTCTTCCTTAATTGATGGGGGAGCAGGGACCGGATGAACTGTATACCCCCCTCTATCGGCTAATATTTCTCATTCTGGAGCTTCAGTTGACATGGCAATTTTTTCTCTGCATTTAGCAGGAATCTCTTCTATTTTAGGAGCTATCAATTTTATCACAACAATTATTAATATACGATCCCCCGGTATAAGATTAGAACGAATACCTCTATTCGTGTGATCAGTCCTAATCACAGCGATTCTTCTTCTTCTCTCCCTCCCTGTTCTTGCCGGAGCAATCACCATACTATTAACAGATCGAAATTTTAACACATCATTTTTTGACCCTTCGGGTGGAGGGGATCCTATTCTATACCAACA
>Ixodes persulcatus China (PX067722)
TTAATCCGAACTGAATTAGGCCAACCCGGATCTTTAATTGGGAATGACCAAATTTACAATGTTATTGTAACAGCCCATGCTTTTATTATAATTTTTTTTATAGTTATACCTGTAATAATTGGGGGATTTGGTAACTGATTGATTCCTTTAATATTAGGAGCACCTGATATAGCTTTCCCTCGAATAAATAATCTAAGTTTTTGACTATTACCCCCTTCTTTATTTTTATTAATCAATTCTTCCTTAGTAGAAAGAGGAGCAGGGACAGGATGAACTGTTTATCCTCCTCTATCATCTAACATCTCCCATTCAGGTGCATCAGTCGATATAGCAATTTTTTCTCTTCATTTAGCAGGCATTTCTTCAATCTTAGGAGCAATCAATTTTATTACAACAATTATTAACATACGTTCCCCTGGAATATCAATAGAACGAATACCTTTATTTGTTTGATCAGTTTTTATTACAGCGATTTTACTTCTTCTTTCCCTTCCTGTTCTTGCTGGAGCAATTACTATATTACTAACAGATCGAAATTTTAACACTTCATTTTTCGACCCTTCAGGAGGAGGTGATCCTATTTTATATCAACA
>Ixodes persulcatus Kazachstan (PQ549940)
TTAATCCGAACTGAATTAGGCCAACCCGGATCTTTAATTGGGAATGACCAAATTTACAATGTTATTGTAACAGCCCATGCTTTTATTATAATTTTTTTTATAGTTATGCCTGTAATAATTGGGGGATTTGGTAACTGATTGATTCCTTTAATATTAGGAGCACCTGATATAGCTTTCCCTCGAATAAATAATCTAAGTTTTTGACTATTACCCCCTTCTTTATTTTTATTAATCAATTCTTCCTTAGTAGAAAGAGGAGCAGGGACAGGATGAACTGTTTATCCTCCTCTATCATCTAACATCTCCCATTCAGGTGCATCAGTCGATATAGCAATTTTTTCTCTTCATTTAGCAGGCATTTCTTCAATCTTAGGAGCAATCAATTTTATTACAACAATTATTAACATACGTTCCCCTGGAATATCAATAGAACGAATACCTTTATTTGTTTGATCAGTTTTTATTACAGCGATTTTACTTCTTCTTTCCCTTCCTGTTCTTGCTGGAGCAATTACTATATTACTAACAGATCGAAATTTTAACACTTCATTTTTCGACCCTTCAGGAGGAGGTGATCCTATTTTATATCAACA
>Ixodes persulcatus Rusia (MH184775)
TTAATCCGAACTGAATTAGGCCAACCCGGATCTTTAATTGGGAATGACCAAATTTACAATGTTATTGTAACAGCCCATGCTTTTATTATAATTTTTTTTATAGTTATACCTGTAATAATTGGGGGATTTGGTAACTGATTGATTCCTTTAATATTAGGAGCACCTGATATAGCTTTCCCTCGAATAAATAATCTAAGTTTTTGACTATTACCCCCTTCTTTATTTTTATTAATCAATTCTTCCTTAGTAGAAAGAGGAGCAGGGACAGGATGAACTGTTTATCCTCCTCTATCATCTAACATCTCCCATTCAGGTGCATCAGTCGATATAGCAATTTTTTCTCTTCATTTAGCAGGTATTTCTTCAATCTTAGGAGCAATCAATTTTATTACAACAATTATTAACATACGTTCCCCTGGAATATCAATAGAACGAATACCTTTATTTGTTTGATCAGTTTTTATTACAGCGATTTTACTTCTTCTTTCCCTTCCTGTTCTTGCTGGAGCAATTACTATATTACTAACAGATCGAAATTTTAACACTTCATTTTTTGACCCTTCAGGAGGAGGTGATCCTATTTTATATCAACA
>Ixodes ricinus Germany (OL865448)
TTAATTCGAACTGAATTAGGACAACCAGGATCATTAATTGGCAATGACCAAATTTATAATGTTATTGTTACAGCCCATGCTTTTATTATAATTTTTTTTATAGTTATACCAGTAATGATTGGTGGATTTGGAAATTGATTAATTCCTTTAATATTAGGTGCACCAGATATAGCTTTTCCTCGAATAAATAATTTAAGTTTTTGATTATTACCCCCTTCTTTATTTTTATTAATTAATTCTTCTTTAGTTGAAAGTGGGGCAGGAACTGGATGAACAGTATACCCCCCACTTTCAGCAAATATTTCTCATTCTGGAGCTTCCGTTGACATAGCAATTTTCTCCCTTCATTTAGCAGGAATTTCATCAATTTTAGGGGCAATTAATTTTATTACAACAATTATTAATATACGTTCACCAGGACTATCTTTAGAACGAATACCTTTATTTGTATGATCAGTTTTAATTACAGCAATTTTACTTCTTCTTTCTCTTCCTGTTCTTGCTGGAGCAATTACTATATTATTAACAGATCGAAATTTTAACACTTCATTTTTTGATCCTTGTGGGGGAGGTGATCCAATTTTATATCAACA
>Ixodes ricinus Israel (JX983208)
TTAATTCGAACTGAATTAGGACAACCAGGATCATTAATTGGCAATGACCAGATTTATAATGTTATTGTTACAGCCCATGCTTTTATTATAATTTTTTTTATAGTTATACCAGTAATGATTGGTGGATTTGGAAATTGATTAATTCCTTTAATATTAGGTGCACCAGATATAGCTTTTCCTCGAATAAATAATTTAAGTTTTTGATTATTACCCCCTTCTTTATTTTTATTAATTAATTCTTCTTTAGTTGAAAGTGGGGCAGGAACTGGATGAACAGTATATCCCCCACTTTCAGCAAATATTTCTCATTCTGGAGCTTCCGTTGACATAGCAATTTTCTCCCTTCATTTAGCAGGAATTTCATCAATTTTAGGGGCAATTAATTTTATTACAACAATTATTAATATACGTTCACCAGGACTATCTTTAGAACGAATACCTTTATTTGTATGATCAGTTTTAATTACAGCAATTTTACTTCTTCTTTCTCTTCCTGTTCTTGCTGGAGCAATTACTATATTATTAACAGATCGAAATTTTAACACTTCATTTTTTGATCCTTGTGGGGGAGGTGATCCAATTTTATATCAACA
>Ixodes ricinus Italy (KF197132)
TTAATTCGAACTGAATTAGGACAACCAGGATCATTAATTGGCAATGACCAAATTTATAATGTTATTGTTACAGCCCATGCTTTTATTATAATTTTTTTTATAGTTATACCAGTAATGATTGGTGGATTTGGAAATTGATTAATTCCTTTAATATTAGGTGCACCAGATATAGCTTTTCCTCGAATAAATAATTTAAGTTTTTGATTATTACCCCCTTCTTTATTTTTATTAATTAATTCTTCTTTAGTTGAAAGTGGGGCAGGAACTGGATGAACAGTATACCCCCCACTTTCAGCAAATATTTCTCATTCTGGAGCTTCCGTTGACATAGCAATTTTCTCCCTTCATTTAGCAGGAATTTCATCAATTTTAGGGGCAATTAATTTTATTACAACAATTATTAATATACGTTCACCAGGACTATCTTTAGAACGAATACCTTTATTTGTATGATCAGTTTTAATTACAGCAATTTTACTTCTTCTTTCTCTTCCTGTTCTTGCTGGAGCAATTACTATATTATTAACAGATCGAAATTTTAACACTTCATTTTTTGATCCTTGTGGGGGAGGTGATCCAATTTTATATCAACA
>Ixodes ricinus Slovakia (KF197136)
TTAATTCGAACTGAATTAGGACAACCAGGATCATTAATTGGCAATGACCAGATTTATAATGTTATTGTTACAGCCCATGCTTTTATTATAATTTTTTTTATAGTTATACCAGTAATGATTGGTGGATTTGGAAATTGATTAATTCCTTTAATATTAGGTGCACCAGATATAGCTTTTCCTCGAATAAATAATTTAAGTTTTTGATTATTACCCCCTTCTTTATTTTTATTAATTAATTCTTCTTTAGTTGAAAGTGGGGCAGGAACTGGATGAACAGTATACCCCCCACTTTCAGCAAATATTTCTCATTCTGGAGCTTCCGTTGACATAGCAATTTTCTCCCTTCATTTAGCAGGAATTTCATCAATTTTAGGGGCAATTAATTTTATTACAACAATTATTAATATACGTTCACCAGGACTATCTTTAGAACGAATACCTTTATTTGTATGATCAGTTTTAATTACAGCAATTTTACTTCTTCTTTCTCTTCCTGTTCTTGCTGGAGCAATTACTATATTATTAACAGATCGAAATTTTAACACTTCATTTTTTGATCCTTGTGGGGGAGGTGATCCAATTTTATATCAACA
>Ixodes simplex China (NC 062060)
TTAATCCGAACTGAATTAGGTCAACCCGGCTCATTAATTGGTAATGATCAGATTTATAATGTAATTGTAACAGCTCACGCATTTATTATAATTTTCTTTATAGTTATGCCTATTATAATTGGAGGTTTTGGAAACTGACTAATTCCATTAATATTAGGAGCACCAGATATAGCCTTTCCTCGAATAAATAATCTCAGATTCTGACTTTTACCCCCATCAATTTTCCTCTTATTAAATTCTTCCTTAATTGAAAGGGGAGTAGGAACTGGTTGAACAGTATACCCACCCTTGTCTTCTAACATCTCTCACTCGGGAGCTTCAGTAGATATAGCAATCTTTTCCCTTCACTTAGCGGGGATTTCCTCAATTCTAGGAGCAATTAATTTTATTACAACAATTATCAACATACGATCACCTGGAATGAGATTAGAACGTATACCTTTATTTGTCTGATCAGTTTTAATCACAGCAATCCTTCTTCTTCTATCATTACCAGTTCTTGCCGGTGCAATCACCATACTATTAACAGACCGAAATTTTAACACATCATTTTTTGACCCATCAGGGGGTGGAGATCCTATTCTCTATCAACA
>Ixodes simplex Japan (LC651625)
TTAATCCGAACTGAATTAGGTCAACCCGGCTCATTAATTGGTAATGATCAGATTTATAATGTAATTGTAACAGCTCACGCATTTATTATAATTTTCTTTATAGTTATGCCTATTATAATTGGAGGTTTTGGAAACTGACTAATTCCATTAATATTAGGAGCACCAGATATAGCCTTTCCTCGAATAAATAATCTCAGATTCTGACTTTTACCCCCATCAATTTTCCTCTTATTAAATTCTTCCTTAATTGAAAGGGGAGTAGGAACTGGTTGAACAGTATACCCACCCTTATCTTCTAACATCTCTCACTCGGGAGCTTCAGTAGATATAGCAATTTTTTCCCTTCACTTAGCAGGGATTTCCTCAATTCTAGGAGCAATTAATTTTATTACAACAATTATCAACATACGATCACCTGGAATGAGATTAGAACGTATACCTTTATTTGTCTGATCAGTTTTAATCACAGCAATCCTTCTTCTTCTATCATTACCAGTTCTTGCCGGTGCAATCACCATACTATTAACCGACCGAAATTTTAACACATCATTTTTTGACCCATCAGGGGGTGGAGATCCTATTCTCTATCAACA
>Ixodes simplex Russia (OQ658533)
TTAATCCGAACTGAATTAGGTCAACCCGGCTCATTAATTGGTAATGATCAGATTTATAATGTAATTGTAACAGCTCACGCATTTATTATAATTTTCTTTATAGTTATGCCTATTATAATTGGAGGTTTTGGAAACTGACTAATTCCATTAATATTAGGAGCACCAGATATAGCCTTTCCTCGAATAAATAATCTCAGATTCTGACTTTTACCCCCATCAATTTTCCTCTTATTAAATTCTTCCTTAATTGAAAGGGGAGTAGGAACTGGTTGAACAGTATACCCACCCTTATCTTCTAACATCTCTCACTCGGGAGCTTCAGTAGATATAGCAATTTTTTCCCTTCACTTAGCAGGGATTTCCTCAATTCTAGGAGCAATTAATTTTATTACAACAATTATCAACATACGATCACCTGGAATGAGATTAGAACGTATACCTTTATTTGTCTGATCAGTTTTAATCACAGCAATCCTTCTTCTTCTATCATTACCAGTTCTTACCGGTGCAATCACCATACTATTAACCGACCGAAATTTTAACACATCATTTTTTGACCCATCAGGGGGTGGAGATCCTATTCTCTATCAACA
>Ixodes simplex Turkey (ON527575)
TTAATCCGAACTGAATTGGGACAACCTGGGTCATTAATTGGTAATGATCAAATCTATAATGTAATTGTAACAGCTCATGCATTTATCATAATTTTCTTTATAGTTATACCTATTATAATCGGGGGCTTTGGAAATTGACTAATTCCATTAATATTAGGAGCGCCAGATATGGCCTTCCCACGAATAAATAATCTTAGATTTTGACTTTTACCACCTTCAATTTTCCTTTTATTAAATTCTTCTTTAATTGAGGGGGGAGCAGGAACTGGTTGAACAGTATACCCCCCTTTATCATCTAACATTTCACACTCAGGGGCTTCAGTTGATATAGCAATTTTTTCTCTTCACTTAGCTGGAATCTCCTCAATTTTAGGGGCAATTAATTTTATTACAACAATTATTAACATACGATCGCCTGGAATAAGACTAGAGCGAATACCCCTATTCGTGTGATCAGTTTTAATTACAGCAATCCTTCTTCTTCTCTCATTACCAGTTCTTGCAGGAGCAATCACTATATTACTAACAGACCGAAATTTTAACACATCATTTTTTGACCCATCAGGGGGTGGAGACCCTATTCTTTATCAACA
>Ixodes vespertilionis Bosnia and Herzegovina (KR902763)
TTAATTCGAACTGAATTAGGACAACCAGGATCACTAATTGGAAACGACCAAATTTATAATGTTATTGTTACAGCCCATGCATTTATCATAATTTTCTTTATAGTTATACCAATTATAATCGGAGGTTTCGGAAATTGACTAGTCCCATTAATATTAGGGGCACCCGATATAGCTTTCCCTCGAATAAATAATCTTAGATTTTGACTTTTACCCCCATCTATTTTTCTTTTGTTAAACTCTTCTTTAGTGGGAAGAGGAGCTGGCACAGGGTGAACAGTCTACCCACCTCTATCGGCTAATATTTCTCATTCTGGGGCTTCAGTTGACATGGCAATTTTTTCTCTCCACTTGGCTGGGATCTCTTCTATTTTAGGAGCTATTAATTTCATCACAACAATTATAAATATACGATCCCCGGGTATAAGATTGGAGCGAATACCCCTATTTGTATGGTCCGTGCTAATCACAGCAATCCTCCTTCTTCTTTCTCTGCCTGTCCTGGCAGGGGCAATTACTATACTATTAACAGACCGAAATTTTAATACATCATTTTTTGACCCTTCAGGCGGGGGTGACCCCATTCTCTATCAACA
>Ixodes vespertilionis France (KR902757)
TTGATTCGAACTGAATTAGGCCAACCAGGATCACTAATTGGAAACGACCAAATTTATAATGTTATTGTTACAGCCCATGCATTTATCATAATTTTCTTTATAGTTATACCAATTATAATCGGGGGTTTCGGAAATTGACTAGTCCCATTAATACTAGGGGCACCCGATATAGCTTTCCCCCGAATAAATAATCTTAGATTTTGACTTTTACCCCCATCTATTTTTCTTTTATTAAACTCTTCTTTAGTAGGAAGAGGAGCTGGCACAGGATGAACAGTCTACCCGCCTCTATCGGCTAATATTTCTCATTCTGGGGCTTCAGTTGACATGGCAATTTTTTCTCTCCACTTGGCTGGGATCTCTTCTATTTTAGGAGCTATTAATTTCATCACAACAATTATAAATATACGATCCCCGGGTATAAGATTGGAGCGAATACCCCTATTTGTATGATCCGTGCTAATCACAGCAATCCTCCTTCTTCTTTCCCTACCTGTCCTTGCAGGGGCAATTACTATACTATTAACAGACCGAAATTTTAATACATCATTTTTTGACCCTTCAGGCGGAGGTGACCCCATTCTCTATCAACA
>Ixodes vespertilionis Hungary (KJ490307)
TTAATTCGAACTGAATTAGGACAACCAGGATCACTAATTGGAAACGACCAAATTTATAATGTTATTGTTACAGCCCATGCATTTATCATAATTTTCTTTATAGTTATACCAATTATAATCGGAGGTTTCGGAAATTGACTAGTCCCATTAATATTAGGGGCACCCGATATAGCTTTCCCTCGAATAAATAATCTTAGATTTTGACTTTTACCCCCATCTATTTTTCTTTTATTAAACTCTTCTTTAGTGGGAAGAGGAGCTGGCACAGGGTGAACAGTCTACCCACCTCTATCGGCTAATATTTCTCATTCTGGGGCTTCAGTTGACATGGCAATTTTTTCTCTCCACTTGGCTGGGATCTCTTCTATTTTAGGAGCTATTAATTTCATCACAACAATTATAAATATACGATCCCCGGGTATAAGATTGGAGCGAATACCCCTATTTGTGTGATCCGTGCTAATCACAGCAATCCTCCTTCTTCTTTCTCTGCCTGTCCTGGCAGGGGCAATTACTATACTATTAACAGACCGAAATTTTAATACATCATTTTTTGACCCTTCAGGCGGGGGTGACCCCATTCTCTATCAACA
>Ixodes vespertilionis Romania (JX394208)
TTAATTCGAACTGAATTAGGACAACCAGGATCACTAATTGGAAACGACCAAATTTATAATGTTATTGTTACAGCCCATGCATTTATCATAATTTTCTTTATAGTTATACCAATTATAATCGGAGGTTTCGGAAATTGACTAGTCCCATTAATATTAGGGGCACCCGATATAGCTTTCCCTCGAATAAATAATCTTAGATTTTGACTTTTACCCCCATCTATTTTTCTTTTATTAAACTCTTCTTTAGTGGGAAGAGGAGCTGGCACAGGGTGAACAGTCTACCCACCTCTATCGGCTAATATTTCTCATTCTGGGGCTTCAGTTGACATGGCAATTTTTTCTCTCCACTTGGCTGGGATCTCTTCTATTTTAGGAGCTATTAATTTCATCACAACAATTATAAATATACGATCCCCGGGTATAAGATTGGAGCGAATACCCCTATTTGTGTGATCCGTGCTAATCACAGCAATCCTCCTTCTTCTTTCTCTGCCTGTCCTGGCAGGGGCAATTACTATACTATTAACAGACCGAAATTTTAATACATCATTTTTTGACCCTTCAGGCGGGGGTGACCCCATTCTCTATCAACA
>Ixodes vespertilionis Serbia (KR902764)
TTAATTCGAACTGAATTAGGACAACCAGGATCACTAATTGGAAACGACCAAATTTATAATGTTATTGTTACAGCCCATGCATTTATCATAATTTTCTTTATAGTTATACCAATTATAATCGGAGGTTTCGGAAATTGACTAGTCCCATTAATATTAGGGGCACCCGATATAGCTTTCCCTCGAATAAATAATCTTAGATTTTGACTTTTACCCCCATCTATTTTTCTTTTATTAAACTCTTCTTTAGTGGGAAGAGGAGCTGGCACAGGGTGAACAGTCTACCCACCTCTATCGGCTAATATTTCTCATTCTGGGGCTTCAGTTGACATGGCAATTTTTTCTCTCCACTTGGCTGGGATCTCTTCTATTTTAGGAGCTATTAATTTCATCACAACAATTATAAATATACGATCCCCGGGTATAAGATTGGAGCGAATACCCCTATTTGTGTGATCCGTGCTAATCACAGCAATCCTCCTTCTTCTTTCTCTGCCTGTCCTGGCAGGGGCAATTACTATACTATTAACAGACCGAAATTTTAATACATCATTTTTTGACCCTTCAGGCGGGGGTGACCCCATTCTCTATCAACA
>Ixodes vespertilionis Spain (KR902759)
TTAATTCGAACTGAATTAGGCCAACCAGGGTCACTAATCGGAAACGACCAAATTTATAATGTTATTGTTACAGCCCATGCATTTATCATAATTTTTTTTATAGTTATACCGATTATAATCGGGGGTTTTGGAAATTGGCTAATCCCATTAATATTAGGAGCACCCGATATAGCTTTCCCCCGAATAAATAATCTTAGATTTTGACTTTTACCCCCATCTATTTTTCTTTTATTAAACTCTTCTTTAGTAGGGAGAGGAGCCGGCACAGGATGAACAGTCTACCCCCCTCTATCAGCGAATATTTCTCATTCTGGGGCTTCAGTTGACATGGCAATTTTTTCTCTCCACTTGGCTGGGATCTCTTCTATTTTGGGGGCTATTAATTTCATCACAACAATTATAAATATACGATCCCCAGGTATAAGATTGGAACGAATACCTCTATTTGTATGATCCGTGCTAATCACAGCAATCCTCCTTCTCCTTTCTCTGCCTGTCCTTGCAGGGGCAATTACAATACTATTAACAGACCGTAATTTTAATACATCATTTTTTGACCCTTCAGGCGGGGGTGACCCCATTCTCTATCAACA
>Ixodes vespertilionis Turkey (ON527563)
TTAATTCGAACTGAATTAGGACAACCAGGATCACTAATTGGAAACGACCAAATTTATAATGTTATTGTTACAGCCCATGCATTTATCATAATTTTCTTTATAGTTATACCAATTATAATCGGAGGTTTCGGAAATTGACTAGTCCCATTAATATTAGGGGCACCCGATATAGCTTTCCCTCGAATAAATAATCTTAGATTTTGACTTTTACCCCCATCTATTTTTCTTTTATTAAACTCTTCTTTAGTGGGAAGAGGAGCTGGCACAGGGTGAACAGTCTACCCACCTCTATCGGCTAATATTTCTCATTCTGGGGCTTCAGTTGACATGGCAATTTTTTCTCTCCACTTGGCTGGGATCTCTTCTATTTTAGGAGCTATTAATTTCATCACAACAATTATAAATATACGATCCCCGGGTATAAGATTGGAGCGAATACCCCTATTTGTATGGTCCGTGCTAATCACAGCAATCCTCCTTCTTCTTTCTCTGCCTGTCCTGGCAGGGGCAATTACTATACTATTAACAGACCGAAATTTTAATACATCATTTTTTGACCCTTCAGGCGGGGGTGACCCCATTCTCTATCAACA
