# Supplementary material for: First Record of Ixodes ariadnae (Acari: Ixodidae) in Slovakia
Source: Animals (Basel). 2026 Jan 27;16(3):391. doi: 10.3390/ani16030391 (PMC12897055; doi:10.3390/ani16030391)
Supplement: Supplementary file 1 [file animals-16-00391-s001.zip › Supplementary File S2. 16S rDNA multiple sequence alignment used for phylogenetic analysis.fasta]

>Dermacentor reticulatus Russia (OR936118)
GAATGCTAAGAGAATGGAATTCCAGGGAACAGTTTTTTTAAATTTAATAATTAAAGTTATTTTAATTTGTGAAGAAACAATTATATAAATTAAGGACAAGAAGACCCTAAGAATTTAAGAATTC-CGATATTCCTTAAATAT-----AAAATGGGAATT--CTTAGTTGGGGCAACTAAAAAAACATTATAAACTTTTTT--------TCTTTAAAATGACCCATTATTAATGATAATATGATTAAA-TACTCTAGGGATAACAGCGTAATAATTTTTGATAGATCTTATAGACAAAATAGTTTGCGACCTCGATGTTGGATTAGGATTCTTATTTAATGAAGATGTTAAATA-AAGAAGTTTGTTCAACTTTTAAATTCC
>Ixodes ariadnae Germany (KR093170)
GAGTGCTAAGAGAATGGTTTAACAATTTTAAGCTTTCTTTAATTAAAAAATTGAATTTAATTTTTTTTGTGAAGAAGCAAAAATTTAAATTAGGGACAAGAAGACCCTATGAATTTTGAATTAAACAATATAATTTGTATAG----GTTTATTTTGTTTAAATTAATTGGGGTGATTTGGAAAGAATATGTATCTTTTTA-----AGAAAATTAATTTGTTCCGTTTTTAACGATTTTATGAAAAAAATACTCTAGGGATAACAGCGTAATAATTTTGGATAGTTCATATAGATAAAATAGTTTGCGACCTCGATGTTGGATTAGGATTCTTTTTTAGTGAAGAAATTAAAGAGAAGAAGTTTGTTCAACTTTTAAATTCC
>Ixodes ariadnae Hungary (KM455968)
GAGTGCTAAGAGAATGGTTTAACAATTTTAAGCTTTCTTTAATTAAAAAATTGAATTTAATTTTTTTTGTGAAGAAGCAAAAATTTAAATTAGGGACAAGAAGACCCTATGAATTTTGAATTAAACAATATAATTTGTATAG----GTTTATTTTGTTTAAATTAATTGGGGTGATTTGGAAAGAATATGTATCTTTTTA-----AGAAAATTAACTTGTTCCGTTTTTAACGATTTTATGAAAAAAATACTCTAGGGATAACAGCGTAATAATTTTGGATAGTTCATATAGATAAAATAGTTTGCGACCTCGATGTTGGATTAGGATTCTTTTTTAGTGAAGAAATTAAAGAGAAGAAGTTTGTTCAACTTTTAAATTCC
>Ixodes ariadnae Hungary (KM455969)
GAGTGCTAAGAGAATGGTTTAACAATTTTAAGCTTTCTTTAATTAAAAAATTGAATTTAATTTTTTTTGTGAAGAAGCAAAAATTTAAATTAGGGACAAGAAGACCCTATGAATTTTGAATTAAACAATATAATTTGTATAG----GTTTATTTTGTTTAAATTAATTGGGGTGATTTGGAAAGAATATGTATCTTTTTA-----AGAAAATTAATTTGTTCCGTTTTTAACGATTTTATGAAAAAAATACTCTAGGGATAACAGCGTAATAATTTTGGATAGTTCATATAGATAAAATAGTTTGCGACCTCGATGTTGGATTAGGATTCTTTTTTAGTGAAGAAATTAAAGAGAAGAAGTTTGTTCAACTTTTAAATTCC
>Ixodes ariadnae Slovakia (PX474683)
GAGTGCTAAGAGAATGGTTTAACAATTTTAAGCTTTCTTTAATTAAAAAATTGAATTTAATTTTTTTTGTGAAGAAGCAAAAATTTAAATTAGGGACAAGAAGACCCTATGAATTTTGAATTAAACAATATAATTTGTATAG----GTTTATTTTGTTTAAATTAATTGGGGTGATTTGGAAAGAATATGTATCTTTTTA-----AGAAAATTAATTTGTTCCGTTTTTAACGATTTTATGAAAAAAATACTCTAGGGATAACAGCGTAATAATTTTGGATAGTTCATATAGATAAAATAGTTTGCGACCTCGATGTTGGATTAGGATTCTTTTTTAGTGAAGAAATTAAAGAGAAGAAGTTTGTTCAACTTTTAAATTCC
>Ixodes ariadnae Turkey (ON540355)
GAGTGCTAAGAGAATGGTTTAACAATTTTAAGCTTTCTTTAATTAAAAAATTGAATTTAATTTTTTTTGTGAAGAAGCAAAAATTTAAATTAGGGACAAGAAGACCCTATGAATTTTGAATTAAACAATATAATTTGTATAG----GTTTATTTTGTTTAAATTAATTGGGGTGATTTGGAAAGAATATGTATCTTTTTA-----AGAAAATTAATTTGTTCCGTTTTTAACGATTTTATGAAAAAAATACTCTAGGGATAACAGCGTAATAATTTTGGATAGTTCATATAGATAAAATAGTTTGCGACCTCGATGTTGGATTAGGATTCTTTTTTAGTGAAGAAATTAAAGAGAAGAAGTTTGTTCAACTTTTAAATTCC
>Ixodes canisuga Germany (KY962068)
GAGTGCTAAGAGAATGGTTTAACAATTATAAGCTTTCTTTAATTAAAAAATTAAATTTAATTTTTTT-GTGAAGAAGCAAAAATTTAAATTAGGGACAAGAAGACCCTATGAATTTTATATTAAATAATATAATTT-AATTA----AATTATATTATTTAAATTAATTGGGGTGATTTAAAAAGAATATATATCTTTTT------AAAAAGTTAATTTGTTCCGTTTTTAACGATTTTATGAAAAAAATACTCTAGGGATAACAGCGTAATAATTTTGGATAGTTCATATAGATAAAATAGTTTGCGACCTCGATGTTGGATTAGGATTCTTTTTTAATGAAGAAATTAAAAAGAAGAAGTTTGTTCAACTTTTAAATTCC
>Ixodes canisuga Hungary (KY962053)
GAGTGCTAAGAGAATGGTTTAACAATTATAAGCTTTCTTTAATTAAAAAATTAAATTTAATTTTTTT-GTGAAGAAGCAAAAATTTAAATTAGGGACAAGAAGACCCTATGAATTTTATATTAAATAATATAATTT-AATTA----AATTATATTATTTAAATTAATTGGGGTGATTTAAAAAGAATATATATCTTTTT------AAAAAGTTAATTTGTTCCGTTTTTAACGATTTTATGAAAAAAATACTCTAGGGATAACAGCGTAATAATTTTGGATAGTTCATATAGATAAAATAGTTTGCGACCTCGATGTTGGATTAGGATTCTTTTTTAATGAAGAAATTAAAAAGAAGAAGTTTGTTCAACTTTTAAATTCC
>Ixodes canisuga Poland (MK613136)
GAGTGCTAAGAGAATGGTTTAACAATTATAAGCTTTCTTTAATTAAAAAATTAAATTTAATTTTTTT-GTGAAGAAGCAAAAATTTAAATTAGGGACAAGAAGACCCTATGAATTTTATATTAAATAATATAATTT-AATTA----AATTATATTATTTGAATTAATTGGGGTGATTTAAAAAGAATATATATCTTTTT------AAAAAGTTAATTTGTTCCGTTTTTAACGATTTTATGAAAAAAATACTCTAGGGATAACAGCGTAATAATTTTGGATAGTTCATATAGATAAAATAGTTTGCGACCTCGATGTTGGATTAGGATTCTTTTTTAATGAAGAAATTAAAAAGAAGAAGTTTGTTCAACTTTTAAATTCC
>Ixodes canisuga Romania (KY962060)
GAGTGCTAAGAGAATGGTTTAACAATTATAAGCTTTCTTTAATTAAAAAATTAAATTTAATTTTTTT-GTGAAGAAGCAAAAATTTAAATTAGGGACAAGAAGACCCTATGAATTTTATATTAAATAATATAATTT-AATTA----AATTATATTATTTAAATTAATTGGGGTGATTTAAAAAGAATATATATCTTTTT------AAAAAGTTAATTTGTTCCGTTTTTAACGATTTTATGAAAAAAATACTCTAGGGATAACAGCGTAATAATTTTGGATAGTTCATATAGATAAAATAGTTTGCGACCTCGATGTTGGATTAGGATTCTTTTTTAATGAAGAAATTAAAAAGAAGAAGTTTGTTCAACTTTTAAATTCC
>Ixodes fujitai Japan (LC769934)
GAGTGCTAAGAGAATGGTTTAACGATTCTAAGCTTTCTTTAATTAAGAAATTGAATTTAATTTTTTT-GTGAAGAAGCAAAAATTTTAATTAGGGACAAGAAGACCCTATGAATTTTGAATTAGATTATATAATTTAAATAG----AGTTATATTGTTTAAATTAATTGGGGTGATTAGAAAAGAATGAATATCTTTTTAT----AATTAATTAATTTGTTCCGTTTTTAACGATTTTATGATAAAAATACTCTAGGGATAACAGCGTAATAATTTTGGATAGTCCATATAGATAAAATAGTTTGCGACCTCGATGTTGGATTAGGATTCTTTTTTAATGAAGAAATTAAAGATAAGAAGTTTGTTCAACTTTTAAACTCC
>Ixodes fujitai Japan (LC769955)
GAGTGCTAAGAGAATGGTTTAACGATTCTAAGCTTTCTTTAATTAAGAAATTGAATTTAATTTTTTT-GTGAAGAAGCAAAAATTTTAATTAGGGACAAGAAGACCCTATGAATTTTGAATTAGATTATATAATTTAAATAG----AGTTATATTGTTTAAATTAATTGGGGTGATTAGAAAAGAATGTATATCTTTTTAT----AATTAATTAATTTGTTCCGTTTTTAACGATTTTGTGATAAAAATACTCTAGGGATAACAGCGTAATAATTTTGGATAGTCCATATAGATAAAATAGTTTGCGACCTCGATGTTGGATTAGGATTCTTTTTTAATGAAGAAATTAAAGATAAGAAGTTTGTTCAACTTTTAAACTCC
>Ixodes hexagonus Austria (KY962058)
GGGTGCTAAGAGAATGGTTTAACGATTAATAACTTTCTTTAATTAATAAATTGAATTTAATTTTTTT-GTGAAGAAGCAAAAATTTAAATTAGGGACAAGAAGACCCTATGAATTTT-TATTAGAT--TGTGATGAGAATTA-------ATTGAAATCTAATTTGGTTGGGGTGATTAAAAAAGAATATATATCTTTTTGTATTAAAGAAATTAATTTGTTCCGTTATTAACGATTAAATGAGAAAAATACTCTAGGGATAACAGCGTAATAATTTTGGATAGTTCATATAGATAAAATAGTTTGCGACCTCGATGTTGGATTAGGATCCTTTTTTAGTGAAGAAGTTAAAAA-AAGAAGTTTGTTCAACTTTTAAATTCC
>Ixodes hexagonus Croatia (KY962076)
GGGTGCTAAGAGAATGGTTTAACGATTAATAACTTTCTTTAATTAATAAATTGAATTTAATTTTTTT-GTGAAGAAGCAAAAATTTAAATTAGGGACAAGAAGACCCTATGAATTTT-TATTAGAT--TGTGATGAGAATTA-------TTTGAAATCTAATTTGGTTGGGGTGATTAAAAAAGAATATATATCTTTTTGTATTAAAGAAATTAATTTGTTCCGTTATTAACGATTAAATGAGAAAAATACTCTAGGGATAACAGCGTAATAATTTTGGATAGTTCATATAGATAAAATAGTTTGCGACCTCGATGTTGGATTAGGATCCTTTTTTAGTGAAGAAGTTAAAAA-AAGAAGTTTGTTCAACTTTTAAATTCC
>Ixodes hexagonus Germany (KY962070)
GGGTGCTAAGAGAATGGTTTAACGATTAATAACTTTCTTTAATTAATAAATTGAATTTAATTTTTTT-GTGAAGAAGCAAAAATTTAAATTAGGGACAAGAAGACCCTATGAATTTT-TATTAGAT--TGTGATGAGAATTA-------ATTGAAATCTAATTTGGTTGGGGTGATTAAAAAAGAATATATATCTTTTTGTATTAAAGAAATTAATTTGTTCCGTTATTAACGATTAAATGAGAAAAATACTCTAGGGATAACAGCGTAATAATTTTGGATAGTTCATATAGATAAAATAGTTTGCGACCTCGATGTTGGATTAGGATCCTTTTTTAGTGAAGAAGTTAAAAA-AAGAAGTTTGTTCAACTTTTAAATTCC
>Ixodes hexagonus Romania (KY962063)
GGGTGCTAAGAGAATGGTTTAACGATTAATAACTTTCTTTAATTAATAAATTGAATTTAATTTTTTT-GTGAAGAAGCAAAAATTTAAATTAGGGACAAGAAGACCCTATGAATTTT-TATTAGAT--TGTGATGAGAATTA-------TTTGAAATCTAATTTGGTTGGGGTGATTAAAAAAGAATATATATCTTTTTGTATTAAAGAAATTAATTTGTTCCGTTATTAACGATTAAATGAGAAAAATACTCTAGGGATAACAGCGTAATAATTTTGGATAGTTCATATAGATAAAATAGTTTGCGACCTCGATGTTGGATTAGGATCCTTTTTTAGTGAAGAAGTTAAAAA-AAGAAGTTTGTTCAACTTTTAAATTCC
>Ixodes hexagonus USA (NC 002010)
GGGTGCTAAGAGAATGGTTTAACGATTAATAACTTTCTTTAATTAATAAAATGAATTTAATTTTTTT-GTGAAGAAGCAAAAATTTAAATTAGGGACAAGAAGACCCTATGAATTTT-TATTAGAT--TGTGATGAGAATTA-------TTTGAAATCTAATTTGGTTGGGGTGATTAAAAAAGAATATATATCTTTTTGTATTAAAGAAATTAATTTGTTCCGTTATTAACGATTAAATGAGAAAAATACTCTAGGGATAACAGCGTAATAATTTTGGATAGTTCATATAGATAAAATAGTTTGCGACCTCGATGTTGGATTAGGATCCTTTTTTAGTGAAGAAGTTAAAAA-AAGAAGTTTGTTCAACTTTTAAATTCC
>Ixodes nipponrhinolophi Japan (LC769935)
GGGTGCTAAGAGAATGGTTTAACAACTTTAAGCTTTCTTTAGTTAATAAATTGAATTTAATTTTTTT-GTGAAGAAGCAAAAATATAAATTAGGGACAAGAAGACCCTGTGAATTTTGAATTAAATTTTATAATTTTAGTTATAATAATTATATTATTTAAATTAATTGGGGTGATTTAAAAAGAATATATATCTTTTTT-----AATTAGTTAATTTGTTCCGTTTTTAGCGATTTTATGAGAAAAATACTCTAGGGATAACAGCGTAATAATTTTGGATAGTTCATATAGATAAAATAGTTTGCGACCTCGATGTTGGATTAGGATTCTTTTTTAATGAAGAAATTAAAGAGAAGAAGTTTGTTCAACTTTTAATTTCC
>Ixodes nipponrhinolophi Japan (LC769946)
GGGTGCTAAGAGAATGGTTTAACAACTTTAAGCTTTCTTTAGTTAATAAATTGAATTTAATTTTTTT-GTGAAGAAGCAAAAATATAAATTAGGGACAAGAAGACCCTGTGAATTTTGAATTAAATTTTATAATTTTAGTTATAATAATTATATTATTTAAATTAATTGGGGTGATTTAAAAAGAATATATATCTTTTTTT----AATTAGTTAATTTGTTCCGTTTTTAGCGATTTTATGAGAAAAATACTCTAGGGATAACAGCGTAATAATTTTGGATAGTTCATATAGATAAAATAGTTTGCGACCTCGATGTTGGATTAGGATTCTTTTTTAATGAAGAAATTAAAGAGAAGAAGTTTGTTCAACTTTTAATTTCC
>Ixodes persulcatus China (PX067722)
GAGTGCTAAGAGAATGATTGAACAATTATAGGCTTTCTTTAGTTAAATAATTAAATTTAATTTTTTTAGTGCAAAAGCAAAAATTAAATTTAGGGACAAGAAGACCCTATGAATTTTAATTTAA--TTTATAATTTGAAATT---------TTAAATTAAATTTGATTGGGGCGATGGAAAAAGAATGAGTATCTTTTTTA----GTTTTAAAAATTGGTTCCGTTTTTAACGATTAAATGAGAAAAATACTCTAGGGATAACAGCGTAATAATTTTGGATAGTTCTTATAGATAAAATAGTTTGCGACCTCGATGTTGGATTAGGATTCTTTCTTGGCGAAGAAGTTAAGAAAAAGAAGTTTGTTCAACTTTTAAATTCC
>Ixodes persulcatus Japan (OL741748)
GAGTGCTAAGAGAATGATTGAACAATTATAGGCTTTCTTTAGTTAAATAATTAAATTTAATTTTTTTAGTGCAAAAGCAAAAATTAAATTTAGGGACAAGAAGACCCTATGAATTTTAATTTAA--TTTATAATTTGAAATT---------TTAAATTAAATTTGATTGGGGCGATGGAAAAAGAATGAGTATCTTTTTTA----GTTTTAAAAATTGGTTCCGTTTTTAACGATTAAATGAGAAAAATACTCTAGGGATAACAGCGTAATAATTTTGGATAGTTCTTATAGATAAAATAGTTTGCGACCTCGATGTTGGATTAGGATTCTTTCTTGGCGAAGAAGTTAAGAAAAAGAAGTTTGTTCAACTTTTAAATTCC
>Ixodes persulcatus Sweden (KX384801)
GAGTGCTAAGAGAATGATTGAACAATTATAGGCTTTCTTTAGTTAAATAATTAAATTTAATTTTTTTAGTGCAAAAGCAAAAATTAAATTTAGGGACAAGAAGACCCTATGAATTTTAATTTAA--TTTATAATTTGAAATT---------TTAAATTAAATTTGATTGGGGCGATGGAAAAAGAATGAGTATCTTTTTTA----GTTTTAAAAATTGGTTCCGTTTTTAACGATTAAATGAGAAAAATACTCTAGGGATAACAGCGTAATAATTTTGGATAGTTCTTATAGATAAAATAGTTTGCGACCTCGATGTTGGATTAGGATTCTTTCTTGGCGAAGAAGTTAAGAAAAAGAAGTTTGTTCAACTTTTAAATTCC
>Ixodes ricinus France (ON800839)
GAGTGCTAAGAGAATGATTAAACAATTAAAAGCTTTCTTTAATTGAATAATTGAATTTAATTTTTT-AGTGCAAAAGCAAAAATAAAAATTAGGGACAAGAAGACCCTATGAATTTTT-ATTAAATTTTATAAAACTTTATA---------TAAAATTTAATTTAATTGGGGTGATGGAAAAAGAATAAATATCTTTTTTT-----TAAAAAAAATTGGTTCCGTTTTTAGCGATTAAATGAAAAAAATACTCTAGGGATAACAGCGTAATAATTTTGGATAGTTCATATAGATAAAATAGTTTGCGACCTCGATGTTGGATTAGGATTCTTTTTTGGTGAAGAAGTTAA-AAAAAGAAGTTTGTTCAACTTATAATTTCC
>Ixodes ricinus Spain (MH645522)
GAGTGCTAAGAGAATGATTAAACAATTAAAAGCTTTCTTTAATTGAATAATTGAATTTAATTTTTT-AGTGCAAAAGCAAAAATAAAAATTAGGGACAAGAAGACCCTATGAATTTTTTATTAAATTTTATAAAACTTTATA---------TAAAATTTAATTTAATTGGGGTGATGGAAAAAGAATAAATATCTTTTTTT-----AAAAGAAAATTGGTTCCGTTCTTAGCGATTAAATGAAAAAAATACTCTAGGGATAACAGCGTAATAATTTTGGATAGTTCATATAGATAAAATAGTTTGCGACCTCGATGTTGGATTAGGATTCTTTTTTGGTGAAGAAGTTAA-AAAAAGAAGTTTGTTCAACTTATAATTTCC
>Ixodes simplex Hungary (KM455970)
GAGTGCTAAGAGAATGGTTTAACGATTCTAAGCTTTCTTTAATTAAAAAATTGAATTTAATTTTTTT-GTGAAGAAGCAAGGATATAAATTAGGGACAAGAAGACCCTATGAATTTTGTATTAAATTTTGTTAT---AATTTTGTAATTATAA-CGTTTAAATTATTTGGGGTGAGTAGAAAAGAATGTTTATCTTTTTTT----TTAAAATTAATTTGTTCCGTTTTTAACGATTTTATGAAAAAAATACTCTAGGGATAACAGCGTAATAATTTTGGATAGTTCTTATAGATAAAATAGTTTGCGACCTCGATGTTGGATTAGGATTCTTTTTTAGTGAAGAAATTAAAGAGAAGAAGTTTGTTCAACTTTTAAATTCC
>Ixodes simplex China (OM368260)
GAGTGCTAAGAGAATGGTGTAACAATTCTAAGCTTTCTTTAATTAAACAATTGAATTTAATTTTTTT-GTGAAGAAGCAAGAATTAAAATTAGGGACAAGAAGACCCTATGAATTTTGTATTAAATTATATTAA---AATTATGTAATTTTAAATATTTAAATTATTTGGGGTGATTAGAAAAGAATGTTTATCTTTTTTT----TTAAAATTAATTTGTTCCGCTTTTAACGATTTTATGAAAAAAATACTCTAGGGATAACAGCGTAATAATTTTGGATAGTTCTTATAGATAAAATAGTTTGCGACCTCGATGTTGGATTAGGATTCTTTTTTAGTGAAGAAATTAAAAGGAAGAAGTTTGTTCAACTTTTAAATTCC
>Ixodes simplex Japan (AB901140)
GAGTGCTAAGAGAATGGTGTAACAATTCTAAGCTTTCTTTAATTAAACAATTGAATTTAATTTTTTT-GTGAAGAAGCAAGAATTAAAATTAGGGACAAGAAGACCCTATGAATTTTGTATTAAATTATATTAA---AATTATGTAATTTTAAATATTTAAATTATTTGGGGTGATTAGAAAAGAATGTTTATCTTTTTTT----T-AAAATTAATTTGTTCCGCTTTTAACGATTTTATGAAAAAAATACTCTAGGGATAACAGCGTAATAATTTTGGATAGTTCTTATAGATAAAATAGTTTGCGACCTCGATGTTGGATTAGGATTCTTTTTTAGTGAAGAAATTAAAAGGAAGAAGTTTGTTCAACTTTTAAATTCC
>Ixodes simplex South Africa (KY457532)
GAGTGCTAAGAGAATGGTTTAACGATTCTAAGCTTTCTTTAATTAAAAAATTGAATTTAATTTTTTT-GTGAAGAAGCAAGGATTTAAATTAGGGACAAGAAGACCCTATGAATTTTGTATTAAATTTTGTTAT---AATTTCGAAATTATAA-CGTTTAAATTATTTGGGGTGAGTAGAAAAGAATATTTATCTTTTTTT----T-AAAATTAATTTGTTCCGTTTTTAACGATTTTATGAAAAAAATACTCTAGGGATAACAGCGTAATAATTTTGGATAGTTCTTATAGATAAAATAGTTTGCGACCTCGATGTTGGATTAGGATTCTTTTTTAGTGAAGAAATTAAATAGAAGAAGTTTGTTCAACTTTTAAATTCC
>Ixodes vespertilionis France (KR902772)
GAGTGCTAAGAGAATGGTTTAACGATTATAAGCTTTCTTTAATTAAAAAATTGAATTTAATTTTTTT-GTGAAGAAGCAAAAATTTAAATTAGGGACAAGAAGACCCTATGAATTTTGAATTAAATAACATAATTTATTTAA----ATT-ATGTTATTTAAATTAATTGGGGTGATTGGAAAAGAATATTTATCTTTTTA-----AGGAT-TTAATTTGTTCCGTTTATAGCGATTTTATGAAAAAAATACTCTAGGGATAACAGCGTAATAATTTTGGATAGTTCATATAGATAAAATAGTTTGCGACCTCGATGTTGGATTAGGATTCTTTTTTGATGGAGAAATTAAAGAGAAGAAGTTTGTTCAACTTTTAAATTCC
>Ixodes vespertilionis Hungary (KM455966)
GAGTGCTAAGAGAATGGTTTAACGATTATAAGCTTTCTTTAATTAAAAAATTGAATTTAATTTTTTT-GTGAAGAAGCAAAAATTTAAATTAGGGACAAGAAGACCCTATGAATTTTGAATTAAATAACATAATTTATTTAA----ATT-ATGTTATTTAAATTAATTGGGGTGATTGGAAAAGAATATTTATCTTTTTA-----AGGAT-TTAATTTGTTCCGTTTATAGCGATTTTATGAGAAAAATACTCTAGGGATAACAGCGTAATAATTTTGGATAGTTCATATAGATAAAATAGTTTGCGACCTCGATGTTGGATTAGGATTCTTTTTTGATGGAGAAATTAAAGAGAAGAAGTTTGTTCAACTTTTAAATTCC
>Ixodes vespertilionis Hungary (OL795953)
GAGTGCTAAGAGAATGGTTTAACGATTATAAGCTTTCTTTAATTAAAAAATTGAATTTAATTTTTTT-GTGAAGAAGCAAAAATTTAAATTAGGGACAAGAAGACCCTATGAATTTTGAATTAAATAACATAATTTATTTAA----ATT-ATGTTATTTAAATTAATTGGGGTGATTGGAAAAGAATATTTATCTTTTTA-----AGGAT-TTAATTTGTTCCGTTTATAGCGATTTTATGAGAAAAATACTCTAGGGATAACAGCGTAATAATTTTGGATAGTTCATATAGATAAAATAGTTTGCGACCTCGATGTTGGATTAGGATTCTTTTTTGATGGAGAAATTAAAGAGAAGAAGTTTGTTCAACTTTTAAATTCC
>Ixodes vespertilionis Spain (KR902773)
GAGTGCTAAGAGAATGGTTTAACGATTATAAGCTTTCTTTAATTAAAAAATTGAATTTAATTTTTTT-GTGAAGAAGCAAAAATTTAAATTAGGGACAAGAAGACCCTATGAATTTTGAATTAAATAACATAATTTAAATAA----ATT-ATGTTATTTAAATTGATTGGGGCGATTAGAAAAGAATATTTATCTTTTTA-----AGGAT-TTAATTTGTTCCGTTTATAGCGATTTTATGAGAAAAATACTCTAGGGATAACAGCGTAATAATTTTGGATAGTTCATATAGATAAAATAGTTTGCGACCTCGATGTTGGATTGGGATTCTTTTTTGATGGAGAAATTAAAGGGAAGAAGTTTGTTCAACTTTTAAATTCC
>Ixodes vespertilionis Turkey (ON540350)
GAGTGCTAAGAGAATGGTTTAACGATTATAAGCTTTCTTTAATTAAAAAATTGAATTTAATTTTTTT-GTGAAGAAGCAAAAATTTAAATTAGGGACAAGAAGACCCTATGAATTTTGAATTAAATAACATAATTTATTTAA----ATT-ATGTTATTTAAATTAATTGGGGTGATTGGAAAAGAATATTTATCTTTTTA-----AGGAT-TTAATTTGTTCCGTTTATAGCGATTTTATGAGAAAAATACTCTAGGGATAACAGCGTAATAATTTTGGATAGTTCATATAGATAAAATAGTTTGCGACCTCGATGTTGGATTAGGATTCTTTTTTGATGGAGAAATTAAAGAGAAGAAGTTTGTTCAACTTTTAAATTCC
>Ixodes vespertilionis Turkey (PV113064)
GAGTGCTAAGAGAATGGTTTAACAATTATAAGCTTTCTTTAATTGAAAAATTGAATTTAATTTTTTT-GTGAAGAAGCAAAAATTTAGATTAGGGACAAGAAGACCCTATGAATTTTAGATTAAACAACATTATTTATTTAA----ATA-ATGTTGTTTAAATTGATTGGGGTGATTAGGAAAGAATATTTATCTTTTTA-----AGGAT-TTAATTTGTTCCGTTTATAGCGATTTTATGAGAAAAATACTCTAGGGATAACAGCGTAATAATTTTGGATAGTTCATATAGATAAAATAGTTTGCGACCTCGATGTTGGATTAGGATTCTTTTTTGGTGGAGAAATTAAAGAGAAGAAGTTTGTTCAACTTTTAAATTCC
>Ixodes vespertilionis USA (U95910)
GAGTGCTAAGAGAATGGTTTAACGATTATAAGCTTTCTTTAATTAAAAAATTGAATTTAATTTTTTT-GTGAAGAAGCAAAAATTTAAATTAGGGACAAGAAGACCCTATGAATTTTGAATTAAATAACATAATTTAAATAA----ATT-ATGTTATTTAAATTGATTGGGGCGATTAGAAAAGAATATTTATCTTTTTA-----AGGAT-TTAATTTGTTCCGTTTATAGCGATTTTATGAGAAAAATACTCTAGGGATAACAGCGTAATAATTTTGGATAGTTCATATAGATAAAATAGTTTGCGACCTCGATGTTGGATTGGGATTCTTTTTTGATGGAGAAATTAAAGGGAAGAAGTTTGTTCAACTTTTAAATTCC
>Ixodes lividus isolate Czech Republic (KX159446)
GAGTGCTAAGAGAATGGTATAACAATTATAAGCTTTCTTTGGTTAAAAAATTAAATTTAATTTTTTT-GTGAAGAAGCAAAAATATAAATTAGGGACAAGAAGACCCTATGAATTTTGAATTAAATATAATAACTT-AATTA----AATTATTATATTTAAATTAATTGGGGTGATTTGGAAAGAGTATATATCTTTTT------AGTTAGTTAAATTGTTCCGTTTTTAACGATTTTATGAATAAAATACTCTAGGGATAACAGCGTAATAATTTTGGATAGTTCATATAGATAAAATAGTTTGCGACCTCGATGTTGGATTAGGATTCTTTTTTGATGAAGAAATTAAAGAAAAGAAGTTTGTTCAACTTTTAAATTCC
>Ixodes lividus Belgium (KJ414461)
GAGTGCTAAGAGAATGGTATAACAATTATAAGCTTTCTTTGGTTAAAAAATTAAATTTAATTTTTTTTGTGAAGAAGCAAAAATATAAATTAGGGACAAGAAGACCCTATGAATTTTGAATTAAATATAATAACTT-AATTA----AATTATTATATTTAAATTAATTGGGGTGATTTGGAAAGAGTATATATCTTTTT------AGTTAGTTAAATTGTTCCGTTTTTAACGATTTTATGAATAAAATACTCTAGGGATAACAGCGTAATAATTTTGGATAGTTCATATAGATAAAATAGTTTGCGACCTCGATGTTGGATTAGGATTCTTTTTTAATGAAGAAATTAAAGAAAAGAAGTTTGTTCAACTTTTAAATTCC
>Ixodes lividus Lithuania (KT715821)
GAGTGCTAAGAGAATGGTATAACAATTATAAGCTTTCTTTGGTTAAAAAATTAAATTTAATTTTTTTTGTGAAGAAGCAAAAATATAAATTAGGGACAAGAAGACCCTATGAATTTTGAATTAAATATAATAATTT-AATTA----AATTATTATATTTAAATTAATTGGGGTGATTTGGAAAGAGTATATATCTTTTT------AGTTAGTTAAATTGTTCCGTTTTTAACGATTTTATGAATAAAATACTCTAGGGATAACAGCGTAATAATTTTGGATAGTTCATATAGATAAAATAGTTTGCGACCTCGATGTTGGATTAGGATTCTTTTTTAATGAAGAAATTAAAGAAAAGAAGTTTGTTCAACTTTTAAATTCC
